# Supplementary material for: Pull-to-center is not just for newsvendors
Source: PLoS One. 2022 Feb 22;17(2):e0264183. doi: 10.1371/journal.pone.0264183 (PMC8863238; doi:10.1371/journal.pone.0264183)
Supplement: S1 Raw data — (XLSX) [file pone.0264183.s002.xlsx]

## Sheet: Sheet1
Subject	Payoff	Game	Loss	Periods	Choice1	Choice2	Choice3	Choice4	Choice5	Choice6	Choice7	Choice8	Choice9	Choice10	Choice11	Choice12	Choice13	Choice14	Choice15	Choice16	Choice17	Choice18	Choice19	Choice20	Choice21	Choice22	Choice23	Choice24	Choice25	Choice26	Choice27	Choice28	Choice29	Choice30	Choice31	Choice32	Choice33	Choice34	Choice35	Choice36	Choice37	Choice38	Choice39	Choice40	Choice41	Choice42	Choice43	Choice44	Choice45
1000	237950	N	75	100	65	25	50	45	65	20	25	25	25	35	35	35	35	45	45	45	45	45	50	50	50	50	75	75	75	50	50	50	50	65	65	50	50	50	50	50	50	50	50	50	50	50	50	50	50
1001	195975	N	25	100	50	65	55	55	40	45	30	25	50	55	42	35	55	20	45	50	35	40	60	45	30	65	40	35	75	60	50	45	20	45	55	45	50	38	55	20	55	45	70	40	35	85	50	35	60
1002	189475	N	75	100	10	67	20	24	10	4	31	34	15	50	34	20	14	67	45	52	23	14	31	36	21	26	53	56	34	72	34	60	54	23	14	32	74	78	67	56	64	45	34	56	12	67	45	45	34
1003	298875	P	25	100	25	30	50	50	50	50	75	75	50	50	50	75	50	50	50	50	25	50	70	60	65	25	50	50	30	50	75	75	50	50	40	30	50	50	50	75	60	50	75	70	70	50	75	50	30
1004	213550	P	75	100	20	25	60	80	55	40	26	30	60	50	15	35	36	37	38	30	25	50	40	35	24	25	43	13	32	42	15	32	56	31	34	10	20	42	62	41	14	50	30	35	20	40	25	27	51
1005	245225	N	25	100	50	75	35	45	75	35	25	75	75	50	80	30	65	76	20	20	30	45	40	45	30	45	76	86	50	20	30	30	40	60	50	60	80	70	35	84	70	64	30	20	45	50	65	7	80
1006	179875	N	75	100	50	40	60	40	35	40	40	50	50	50	50	45	50	50	40	60	50	60	60	60	60	60	60	50	50	60	60	60	60	60	60	60	80	80	80	70	80	80	50	60	60	60	50	50	50
1007	264900	P	25	100	30	30	40	40	40	40	40	40	40	40	40	40	40	40	40	45	45	45	45	45	45	45	45	45	45	45	45	45	45	45	45	45	45	45	45	45	45	45	45	45	45	45	45	45	45
1008	206650	P	75	100	50	75	50	70	70	65	70	40	60	45	50	25	70	40	25	50	70	50	50	70	70	70	70	20	40	40	40	50	60	40	60	60	40	60	25	60	40	60	40	80	80	40	60	60	65
1009	313200	N	25	100	50	71	85	75	80	82	81	70	65	74	50	45	60	55	30	20	30	20	65	80	90	50	60	55	70	80	85	75	58	82	52	60	40	70	45	68	65	71	67	71	81	55	60	58	80
1010	187225	N	75	100	50	60	56	68	73	42	50	55	50	60	64	67	64	62	60	55	52	45	55	50	50	60	64	54	45	40	45	55	30	30	35	50	40	30	50	30	50	45	50	55	60	55	60	55	55
1011	302425	P	25	100	15	25	50	100	50	50	35	50	20	25	60	55	50	25	65	45	70	75	70	50	45	55	75	80	50	65	55	67	65	50	55	50	50	50	50	50	65	65	40	40	50	50	100	45	40
1012	180475	P	75	100	10	25	10	45	33	50	50	67	30	30	75	60	40	45	45	40	35	65	65	70	50	70	30	30	55	55	65	65	50	30	30	50	50	50	90	82	50	75	65	55	35	65	90	90	90
1013	236025	N	25	100	20	25	40	50	30	20	26	30	40	40	50	40	80	70	60	70	40	69	49	40	60	80	50	40	30	70	40	70	60	30	100	70	50	30	50	30	60	10	40	60	70	61	30	20	15
1014	194700	N	75	100	40	2	1	2	1	5	8	4	5	10	1	5	5	3	2	3	6	3	2	4	3	2	4	3	2	2	15	20	2	25	5	5	3	4	3	5	3	5	50	5	9	69	2	15	69
1015	227950	P	25	100	50	25	76	20	15	40	23	57	30	20	50	45	31	75	34	20	65	20	40	25	30	45	90	37	75	100	100	100	15	30	25	80	54	90	95	22	43	90	100	25	10	30	85	76	15
1016	199675	P	75	100	50	20	30	50	15	15	50	50	25	60	20	15	10	25	27	32	85	32	31	51	44	56	38	44	61	41	37	55	65	18	25	23	32	45	27	35	28	44	75	55	66	28	58	49	8
1017	229900	N	25	100	40	35	22	52	53	27	66	36	72	52	34	45	18	64	22	10	23	84	3	26	55	41	29	63	19	44	84	12	49	87	68	42	55	23	39	22	93	77	43	28	61	46	16	50	36
1018	211250	N	75	100	50	75	35	90	80	81	82	50	75	80	5	10	10	29	75	5	5	5	5	15	20	20	25	25	30	20	1	5	5	5	10	11	5	5	5	1	1	5	30	30	25	1	5	5	50
1019	274150	P	25	100	50	60	70	80	40	40	20	50	40	40	40	20	5	50	40	50	60	60	50	40	50	60	50	50	50	50	40	60	70	80	20	40	50	80	50	40	50	40	30	40	20	30	40	50	80
1020	175525	P	75	100	25	15	15	40	50	50	75	100	90	80	70	50	40	50	80	70	50	15	20	10	20	50	40	25	50	50	20	30	30	80	70	75	15	30	60	5	60	40	40	80	85	40	20	30	20
1021	266325	N	25	100	50	75	80	80	40	50	80	70	80	90	80	60	60	70	90	60	60	70	70	70	70	70	70	70	70	70	70	70	70	70	70	100	100	100	100	100	100	70	70	70	70	70	70	70	70
1022	230075	N	75	100	75	25	30	40	30	35	40	40	45	40	40	35	45	45	30	44	48	46	25	37	45	35	40	4	40	35	45	35	35	45	55	50	50	50	50	40	45	40	40	45	40	40	40	50	40
1023	30000	P	25	100	0	0	0	0	0	0	0	0	0	0	0	0	0	0	0	0	0	0	0	0	0	0	0	0	0	0	0	0	0	0	0	0	0	0	0	0	0	0	0	0	0	0	0	0	0
1024	201775	P	75	100	40	21	20	55	10	67	30	40	70	34	47	6	25	40	30	15	50	20	78	13	25	56	50	14	50	21	43	45	15	70	8	24	14	50	12	19	10	50	8	43	10	36	25	25	56
1025	227100	N	25	100	10	20	20	50	20	25	25	20	20	15	20	0	24	30	35	30	50	30	50	50	55	30	30	30	50	50	50	50	50	20	50	50	20	50	30	50	50	100	100	60	60	20	50	25	80
1026	183150	N	75	100	50	26	32	67	78	12	99	45	72	14	64	55	46	13	88	13	13	78	13	67	72	16	17	18	19	20	21	23	24	28	32	36	36	25	27	54	45	46	16	13	19	35	65	3	36
1027	329575	P	25	100	40	40	40	50	60	60	60	60	60	55	40	30	60	60	10	65	62	20	65	65	70	65	75	75	75	75	75	70	70	70	70	70	70	70	70	70	70	70	70	70	70	70	60	67	67
1028	150850	P	75	100	63	70	13	44	78	39	54	22	88	50	56	50	86	39	67	10	44	59	60	11	29	47	12	67	71	25	78	78	78	43	52	45	36	21	13	48	75	42	19	27	74	92	17	63	48
1029	287550	N	25	100	50	48	45	60	75	65	70	54	78	45	54	25	35	45	45	45	23	34	56	43	43	42	56	66	64	23	54	65	63	38	45	55	54	34	100	43	48	43	45	45	38	38	66	49	55
1030	213250	N	75	100	50	25	25	50	50	60	45	50	25	60	50	50	55	25	30	40	40	60	50	50	25	50	60	51	51	50	51	51	52	50	51	51	51	50	51	51	55	55	55	40	51	52	50	52	51
1031	287600	P	25	100	63	70	50	10	75	70	60	70	65	55	60	25	75	70	55	75	65	15	65	80	35	55	42	50	35	65	65	25	25	65	65	48	95	71	82	89	80	80	65	97	69	55	35	48	65
1032	128575	P	75	100	50	10	45	30	35	15	39	60	55	20	83	26	95	45	18	28	53	14	73	27	80	100	100	30	99	88	56	70	30	87	46	10	39	40	55	2	1	80	95	50	20	89	5	63	16
1033	306950	N	25	100	50	40	40	40	50	20	30	20	25	30	60	70	30	30	30	75	30	30	50	30	30	60	40	40	50	50	50	30	70	40	45	60	80	80	50	60	80	80	80	80	85	85	80	80	80
1034	178325	N	75	100	46	27	33	89	15	77	62	48	79	25	17	37	88	23	45	56	94	75	30	30	59	50	68	57	49	89	20	17	93	51	9	31	85	94	77	56	47	11	65	72	5	49	53	89	16
1035	212125	P	25	100	50	46	89	94	98	99	46	33	22	18	44	21	1	45	91	33	33	14	32	98	98	12	8	10	10	11	95	41	88	19	17	16	18	23	24	25	73	98	97	96	96	95	43	14	16
1036	175450	P	75	100	60	70	50	60	50	55	50	40	45	70	50	50	60	60	75	75	65	60	70	70	65	35	45	45	65	75	75	52	60	47	35	48	72	75	80	80	68	38	33	45	45	35	45	60	57
1037	316375	N	25	100	60	75	84	48	85	40	82	36	86	48	56	64	15	60	92	76	64	42	18	94	25	45	67	23	89	98	33	12	45	68	58	4	56	77	65	54	67	67	55	88	74	74	26	66	3
1038	171925	N	75	100	35	55	85	70	65	80	75	40	50	83	78	30	60	20	60	40	65	20	54	88	36	69	40	15	88	52	60	88	65	54	40	30	45	50	70	56	23	16	64	75	42	66	36	64	74
1039	324050	P	25	100	50	50	50	60	60	60	50	40	45	45	50	40	30	40	45	60	55	70	90	80	60	60	70	70	70	60	50	40	55	80	75	65	50	55	70	40	40	40	45	60	60	20	30	60	75
1040	196475	P	75	100	4	23	45	46	30	35	25	29	39	40	60	80	40	18	25	61	40	50	50	70	56	20	65	35	49	40	75	76	50	50	50	40	67	56	65	25	30	17	50	56	67	56	78	50	80
1041	227700	N	25	100	50	50	79	10	70	44	4	52	98	17	68	45	33	42	45	70	42	6	10	31	64	87	7	66	40	54	62	56	50	22	32	67	70	32	54	10	56	17	54	45	74	54	26	87	53
1042	216325	N	75	100	50	10	25	10	10	15	30	15	25	15	15	25	50	45	40	15	20	25	25	45	35	15	50	25	20	25	50	15	35	15	20	30	25	55	45	25	15	10	25	60	30	35	25	45	25
1043	220900	N	75	100	10	61	60	100	80	70	70	70	70	70	70	40	20	50	50	50	50	50	40	40	10	10	10	10	10	10	10	20	10	40	30	30	50	50	40	30	30	30	30	30	30	30	30	30	50
1044	210075	P	75	100	50	40	50	60	50	50	60	50	51	50	50	50	55	1	50	55	58	40	75	60	5	60	10	20	2	10	10	30	1	4	7	4	4	4	1	10	33	33	33	33	33	33	33	33	33
1045	237600	N	25	100	50	75	100	50	5	50	50	50	50	50	75	45	100	15	50	50	50	50	15	50	50	50	50	50	25	75	50	30	30	15	15	30	75	45	50	35	80	12	45	100	5	45	50	75	50
1046	224650	N	75	100	30	40	25	45	20	18	61	26	51	10	43	5	28	63	15	28	30	14	50	33	54	17	12	35	60	44	21	65	25	34	23	67	43	32	22	13	63	50	15	45	19	56	31	21	47
1047	260625	P	25	100	65	52	63	60	47	70	68	64	69	45	55	55	75	75	28	80	69	68	50	15	16	40	20	30	40	37	75	80	68	75	55	48	70	15	65	68	55	21	25	68	72	40	39	20	70
1048	111225	P	75	100	50	50	65	55	40	50	50	70	25	55	60	65	65	70	70	70	80	75	75	77	75	70	66	75	75	75	75	70	70	70	70	70	65	65	65	65	65	65	65	65	65	65	65	65	65
1049	296800	N	25	100	75	55	70	50	65	45	55	65	45	55	45	75	55	65	75	75	45	50	45	45	65	45	55	45	55	45	50	55	65	75	45	65	55	55	65	65	55	45	65	55	50	65	65	55	65
1050	242075	N	75	100	25	25	30	45	50	30	45	55	45	60	35	50	25	25	30	40	45	20	46	50	50	45	30	45	45	45	45	55	25	30	25	30	45	60	60	62	50	30	30	30	45	40	30	35	35
1051	150475	P	25	100	25	26	27	28	29	30	31	32	33	34	35	36	37	38	37	39	10	11	12	13	14	16	25	20	33	37	37	37	2	3	42	44	33	77	66	34	3	2	66	1	7	5	5	4	6
1052	168175	P	75	100	50	50	50	50	50	75	80	80	80	75	50	85	75	75	50	25	25	50	90	50	60	80	50	60	60	60	20	30	30	30	30	50	50	80	50	50	45	75	30	75	45	20	25	75	75
1053	268425	N	25	100	75	65	65	75	25	45	45	35	65	65	65	65	95	95	95	20	25	35	45	35	75	75	60	70	100	100	99	100	100	80	70	68	100	100	66	1	50	88	100	95	95	80	67	45	79
1054	151625	N	75	100	25	28	50	99	5	75	100	25	25	25	25	30	50	50	100	100	75	80	100	75	50	50	50	25	20	10	45	100	25	25	75	75	75	75	75	50	50	75	75	75	100	10	10	10	10
1055	230075	P	25	100	30	35	40	36	37	38	37	37	39	41	42	43	35	37	37	35	44	45	46	35	40	30	35	35	15	40	50	45	20	25	50	5	10	50	15	40	60	50	33	98	3	3	70	3	50
1056	188325	P	75	100	60	20	30	40	8	16	72	42	32	6	56	48	22	9	74	35	36	5	80	60	49	18	2	69	26	46	25	90	12	23	54	81	3	17	37	8	63	40	15	48	30	56	13	23	78
1057	296200	N	25	100	35	20	35	40	35	30	50	50	55	70	50	70	40	55	50	65	35	75	75	75	70	50	75	50	60	55	75	75	60	65	75	70	80	80	85	85	75	50	50	55	55	65	75	75	75
1058	191075	N	75	100	50	70	70	80	85	60	50	40	75	65	55	45	35	25	15	5	95	85	75	65	55	63	73	75	61	65	67	41	43	45	47	49	51	53	55	57	80	70	15	17	19	20	22	24	27
1059	213050	P	25	100	65	24	50	45	30	25	15	30	15	40	50	20	30	10	64	35	40	20	60	20	50	50	40	40	70	50	15	80	75	35	65	75	65	35	60	20	70	40	60	25	64	54	45	10	18
1060	220650	P	75	100	50	30	60	50	20	40	60	30	30	30	35	40	30	40	40	80	70	65	65	70	80	60	50	45	45	45	35	40	60	60	60	40	40	40	45	45	40	40	40	40	60	40	40	40	40
1061	235850	N	25	100	76	35	100	76	38	90	67	88	75	56	56	79	31	75	98	67	56	37	6	35	45	26	74	23	36	73	58	37	15	97	57	45	75	34	73	34	82	26	48	95	84	2	57	29	96
1062	202500	N	75	100	50	70	45	40	60	55	50	70	65	60	45	60	65	66	55	70	45	65	45	66	80	45	50	60	45	50	68	55	40	65	50	30	25	50	60	40	36	60	60	45	50	35	25	55	70
1063	229375	P	25	100	25	25	30	30	25	25	25	25	30	25	50	50	50	35	25	40	25	20	25	45	30	25	50	50	25	40	30	20	28	43	29	60	25	19	30	27	55	60	50	40	25	35	18	50	50
1064	231800	P	75	100	10	10	20	20	20	50	50	50	50	50	60	75	60	20	20	20	20	2	10	33	40	50	42	60	50	60	50	20	25	20	20	20	20	20	20	20	20	20	20	20	20	20	20	20	60
1065	236650	N	25	100	36	77	54	23	67	73	60	55	34	89	45	66	38	15	43	2	86	29	12	7	19	23	32	90	34	44	76	13	53	5	23	9	8	12	23	3	75	57	57	26	23	54	23	34	53
1066	222200	N	75	100	40	30	25	26	60	25	40	30	43	20	24	30	30	30	35	37	40	26	25	20	25	34	40	42	50	40	32	15	25	30	40	25	30	37	30	20	10	30	20	40	36	30	15	30	30
1067	257350	P	25	100	45	45	35	70	60	70	40	65	45	50	10	10	30	15	35	65	65	65	65	20	60	60	60	18	25	65	60	50	50	50	50	50	50	50	50	50	50	50	50	50	50	50	50	50	50
1068	201950	P	75	100	75	30	20	25	75	40	20	31	20	15	71	40	15	50	21	29	32	35	10	35	15	82	41	20	15	40	10	15	50	18	22	65	27	31	22	10	70	15	18	35	45	50	26	35	42
1069	299750	N	25	100	67	36	80	80	50	40	70	40	40	50	40	45	50	80	80	70	50	50	80	70	70	70	80	40	50	60	70	60	50	60	70	70	70	50	50	80	80	80	70	78	80	80	80	80	80
1070	167150	N	75	100	65	28	35	40	40	45	45	50	55	65	65	65	65	65	65	70	70	70	65	65	65	65	65	65	65	65	65	65	65	65	65	65	65	65	65	65	65	65	65	65	65	65	65	65	65
1071	319750	P	25	100	50	50	50	60	60	40	40	50	40	40	10	40	40	80	80	75	75	75	75	75	75	75	75	75	75	75	80	80	80	80	75	75	75	75	75	75	75	40	75	75	75	75	75	75	75
1072	205500	P	75	100	45	50	36	45	50	50	45	45	45	9	6	45	3	4	50	5	50	8	30	35	6	5	45	50	50	35	50	45	20	25	25	40	40	5	36	30	30	32	40	50	6	50	50	40	15
1073	247275	N	25	100	37	23	35	10	24	56	65	47	21	63	74	35	23	31	69	51	47	18	38	75	41	20	63	18	78	35	71	13	15	24	23	67	67	24	62	82	84	86	59	59	87	89	42	24	26
1074	190175	N	75	100	35	25	63	88	80	66	72	54	18	42	35	75	14	46	59	41	48	40	85	45	40	42	40	56	55	55	48	67	45	45	42	50	50	48	48	33	33	33	33	40	41	40	40	88	40
1075	207575	P	25	100	25	50	35	40	32	46	50	20	25	10	15	30	18	25	32	52	38	45	20	35	22	40	21	55	45	25	20	31	45	30	29	35	25	42	35	50	15	60	47	28	35	23	50	30	45
1076	236675	P	75	100	30	30	30	30	30	30	30	30	30	30	30	30	30	30	30	30	30	30	30	30	30	30	30	30	30	30	30	30	30	30	30	30	30	30	30	30	30	30	30	30	30	30	30	1	30
1077	256450	N	25	100	80	65	20	15	30	50	60	45	65	40	40	60	65	50	62	38	56	10	40	50	40	25	68	50	60	43	20	56	75	52	42	63	20	50	56	64	56	60	25	40	50	60	50	80	50
1078	235300	N	75	100	25	10	35	50	40	15	33	20	40	22	30	55	45	32	65	54	20	60	56	30	46	55	60	35	40	59	25	40	26	32	45	60	25	31	36	20	45	22	40	46	27	30	40	45	24
1079	301300	P	25	100	100	90	50	50	90	90	90	90	100	90	90	90	90	90	90	90	90	90	100	90	90	100	90	90	90	90	90	90	90	90	90	90	90	90	90	80	90	90	90	90	90	90	90	90	90
1080	174675	P	75	100	40	28	18	55	55	80	20	30	35	38	40	20	20	65	45	13	80	55	39	40	45	50	33	20	77	60	66	22	33	50	39	45	54	77	12	12	65	65	77	1	88	43	44	40	33
1081	254575	N	25	100	50	25	75	100	20	60	0	10	40	45	55	95	85	30	70	90	15	35	50	77	17	7	87	97	63	33	66	67	81	4	50	93	67	13	36	45	54	23	3	73	51	47	28	19	31
1082	220725	N	75	100	50	50	50	50	50	50	50	50	50	50	50	50	50	50	50	50	50	50	50	50	50	50	50	50	50	50	50	50	50	50	50	50	50	50	50	50	50	50	50	50	50	50	50	50	50
1083	322875	P	25	100	50	60	30	50	75	60	80	30	59	75	25	67	79	50	90	100	54	47	67	59	37	30	50	68	46	48	78	42	60	60	70	70	70	70	47	80	66	75	65	45	44	65	29	50	50
1084	200575	P	75	100	25	25	3	65	76	7	6	12	21	21	22	16	4	76	34	21	21	31	32	11	22	65	50	39	21	56	43	54	28	31	65	32	56	12	49	42	19	56	78	9	16	40	40	54	13
1085	270125	N	25	100	75	27	57	47	17	37	67	87	97	80	65	60	32	63	64	73	39	50	63	75	69	71	10	25	37	34	39	54	100	99	89	88	87	86	85	84	83	45	50	60	70	77	66	55	44
1086	180000	N	75	100	100	50	15	58	8	3	78	25	23	12	73	98	76	23	100	76	8	45	84	45	18	8	78	56	49	34	52	55	46	69	54	83	45	100	86	45	45	18	19	8	87	34	17	44	56
1087	313525	P	25	100	80	80	75	75	75	70	90	65	65	80	55	60	50	55	80	60	65	65	60	99	80	50	55	55	60	65	60	45	50	100	70	75	65	45	35	35	40	50	55	55	50	60	60	65	80
1088	212825	P	75	100	30	20	30	15	25	15	50	10	60	60	30	50	55	45	10	45	50	60	20	80	60	50	60	45	50	60	20	30	55	60	80	50	60	40	10	50	55	55	55	55	60	20	20	80	20
1089	263650	N	25	100	50	40	45	50	60	50	50	70	60	50	47	35	50	47	48	60	55	55	55	65	55	45	55	55	55	55	55	55	51	55	50	50	50	50	55	50	50	69	50	50	50	50	50	50	50
1090	205800	P	25	100	50	70	70	40	20	45	60	50	50	50	20	40	60	10	20	30	40	60	20	30	30	30	70	30	10	50	60	80	10	40	40	40	50	60	10	20	10	20	30	60	10	20	44	70	15
1091	239600	P	25	100	40	25	20	25	35	30	25	25	85	60	30	50	20	20	40	55	20	35	25	10	10	5	25	20	60	60	60	45	25	40	20	20	30	50	40	20	15	35	35	60	50	75	70	30	45
1092	219100	P	75	100	25	40	40	35	30	50	60	60	40	40	20	40	70	100	50	40	50	40	70	60	70	60	40	40	30	40	40	40	60	40	30	30	20	10	20	10	40	30	30	40	20	20	20	40	45
1093	233275	N	25	100	100	20	30	35	45	45	40	40	42	30	40	41	60	50	45	50	30	40	40	35	40	45	50	40	42	30	50	40	50	42	50	50	51	55	55	55	40	20	40	20	42	30	70	50	55
1095	226600	P	25	100	50	25	15	25	40	25	40	15	50	10	50	10	60	20	65	50	50	50	50	50	50	50	70	50	50	75	25	50	15	75	35	60	50	25	15	20	50	50	50	50	50	10	20	5	35
1096	233950	P	75	100	10	15	20	25	30	30	30	30	40	30	35	30	30	25	40	45	35	30	30	40	40	40	30	45	40	40	45	40	30	40	50	30	30	50	50	30	25	25	30	30	20	25	30	25	40
1097	270500	N	25	100	70	52	71	25	37	72	55	45	36	64	44	72	81	70	55	27	66	56	92	35	15	61	36	74	59	73	39	65	52	73	33	35	66	45	51	15	25	35	31	24	55	47	14	55	51
1098	205075	N	75	100	30	50	50	35	25	70	35	60	100	0	15	68	73	37	37	55	45	25	90	45	45	50	50	50	40	75	45	50	48	10	100	65	45	60	19	40	50	30	63	70	50	50	60	40	30
1099	272000	P	25	100	40	70	20	35	44	55	57	20	60	29	50	25	35	37	70	50	10	20	90	75	60	80	80	65	60	55	43	60	43	50	39	59	43	67	40	60	60	67	67	45	66	10	39	75	30
1100	217800	P	75	100	50	50	50	40	40	60	60	50	50	55	50	50	50	50	50	55	55	45	45	50	50	45	45	45	45	55	45	45	45	45	40	40	40	40	40	40	40	40	40	40	40	45	45	45	40
1101	246525	N	25	100	50	30	30	7	55	50	20	65	60	40	35	42	44	55	60	25	50	23	24	20	22	7	70	35	77	34	33	25	10	68	60	28	27	52	13	33	76	65	69	67	42	88	81	41	41
1102	180575	N	75	100	50	90	50	60	50	60	60	50	70	10	20	50	50	60	50	60	60	70	60	50	55	40	50	10	60	50	20	25	10	70	50	50	60	50	30	20	30	50	50	60	50	30	20	50	60
1103	293200	P	25	100	50	50	70	53	53	53	53	53	53	53	54	53	53	53	53	53	53	53	53	53	53	53	53	53	53	53	53	53	53	53	53	53	50	80	53	53	53	53	53	53	53	53	53	53	53
1104	231700	P	75	100	50	60	65	50	60	60	55	22	20	25	30	25	25	25	30	30	35	25	25	30	30	30	28	28	28	27	29	30	25	25	25	26	25	25	24	25	25	28	25	29	30	25	26	26	26
1105	305725	P	25	100	50	40	30	10	50	50	40	40	30	50	50	40	40	60	60	60	50	60	50	60	50	50	50	50	70	70	70	70	70	75	75	75	10	50	50	50	50	70	70	57	50	60	75	50	50
[truncated: 263 more columns]
